# Supplementary material for: Tetracycline Removal through the Synergy of Catalysis and Photocatalysis by Novel NaYF4:Yb,Tm@TiO2-Acetylacetone Hybrid Core-Shell Structures
Source: Int J Mol Sci. 2023 May 29;24(11):9441. doi: 10.3390/ijms24119441 (PMC10253680; doi:10.3390/ijms24119441)
Supplement: Supplementary file 1 [file ijms-24-09441-s001.zip]

Archive with 1 entries (1 files):
- ijms-2407821-supplementary.pdf
